# Supplementary material for: Environmental and Genetic Risk Factors in Developmental Dysplasia of the Hip for Early Detection of the Affected Population
Source: Diagnostics (Basel). 2024 Apr 25;14(9):898. doi: 10.3390/diagnostics14090898 (PMC11083091; doi:10.3390/diagnostics14090898)
Supplement: Supplementary file 1 [file diagnostics-14-00898-s001.zip]

Archive with 3 entries (3 files):
- MDPI_SupplementaryFigureS1.pdf
- MDPI_SupplementaryFigureS2.pdf
- MDPI_SuppTableS1.xlsx
